# Supplementary material for: Efficacy and safety of moderate-intensity rosuvastatin plus ezetimibe versus high-intensity rosuvastatin monotherapy in the treatment of composite cardiovascular events with hypercholesterolemia: A meta-analysis
Source: PLoS One. 2024 Nov 13;19(11):e0310696. doi: 10.1371/journal.pone.0310696 (PMC11559983; doi:10.1371/journal.pone.0310696)
Supplement: S3 File — (XLSX) [file pone.0310696.s004.xlsx]

## Sheet: primary endpoint
	R10+EZ		R20
Author	Event	N	Event	N
Bomlee2023	172	1894	186	1886
Hyuplee2023(1)	29	273	37	301
Hyuplee2023(2)	143	1621	149	1585
Joonlee2023(1)	103	1193	109	1189
Joonlee2023(2)	69	701	77	697
Kim2022	172	1894	186	1886
Kim2023(1)	134	1420	146	1406
Kim2023(2)	38	474	40	480
Lee2023(1)	87	1137	88	1132
Lee2023(2)	85	757	88	754

## Sheet:  Secondary efficacy 
	R10+EZ		R20
Author	Event	N	Event	N
Bomlee2023	186	1894	197	1886
Hyuplee2023(1)	37	273	38	301
Hyuplee2023(2)	149	1621	159	1585
Joonlee2023(1)	111	1193	113	1189
Joonlee2023(2)	75	701	84	697
Kim2022	186	1894	197	1886
Kim2023(1)	145	1420	155	1406
Kim2023(2)	41	474	42	480

## Sheet:  Individual clinical
	R10+EZ		R20
Author	Event	N	Event	N
Bomlee2023	465	1894	483	1886
Joonlee2023(1)	406	1193	414	1189
Joonlee2023(2)	301	701	319	697
Kim2022	713	1894	788	1886
Kim2023(1)	769	1420	584	1406
Kim2023(2)	153	474	150	480

## Sheet: LDL-C
	R10+EZ			R20
Author	Mean	SD	n	Mean	SD	n
Choi2023	-23.8	31.4	126	-11.4	28.6	132
Du2021	-59.1	25.65	203	-49.4	27.14	204
Feng2019	-55.8	16.39	60	-47.96	17.77	63
Hong2018	-57.1	18.5	66	-49.2	27.1	64
Hyuplee2023(1)	-22.35	22.4	273	-16.65	24.22	301
Hyuplee2023(2)	-23.05	23.43	1621	-13.7	23.57	1585
Joonlee2023(1)	-50.9	20.42	51	-57.08	22.35	48
Joonlee2023(2)	-95	23.64	42	-77	30.41	41
Kim2016	-57.6	17.4	38	-56	17.2	39
Kim2018	-30	29.14	339	-21.7	30.71	335
Kim2022	-25.3	27.43	1010	-18	28.31	979
Kim2023(1)	-30.8	24.47	34	-22.9	26.28	35
Kim2023(2)	-47.7	7.13	40	-36.36	7.77	40
Lee2023(1)	-30.24	14.67	35	-24.3	14.34	35
Lee2023(2)	-29.88	13.58	48	-13.14	13.56	48
Ma2015	-16.38	8.04	29	-16.74	8.49	27
Moon2023	-39.6	19.33	26	-34.74	18.1	26
Ran2017	-21.4	24.77	497	-13.75	23.33	476
Su2016	-23.7	24.98	852	-15.4	25.98	839
Wang2018	-22.7	24.91	1349	-14.7	25.73	1315
Xu2013	-18.8	32.2	530	-9.7	34.5	536
Yang2016	-23.5	29.4	819	-12.6	31.9	779

## Sheet: HDL-C
	R10+EZ			R20
Author	Mean	SD	n	Mean	SD	n		±
Feng2019	3.6	9.4	34	4.6	9.01	35		3.6±9.4	4.6±9.01
Joonlee2023(1)	-1.35	11.59	852	-0.35	11.51	839		-1.35±11.59	-0.35±11.51
Joonlee2023(2)	-1	10.29	497	0.7	10.61	476		-1±10.29	0.7±10.61
Kim2016	14.1	28.5	203	11.7	29.99	204		14.1±28.5	11.7±29.99
Kim2018	12.47	25.6	60	13.9	20.25	63		12.47±25.6	13.9±20.25
Kim2023(1)	-1	10.4	1010	0.7	11.24	979		-1±10.4	0.7±11.24
Kim2023(2)	-0.3	12.86	339	-0.05	12.57	335		-0.3±12.86	-0.05±12.57
Ma2015	18.9	3.43	40	12.6	3.42	40		18.9±3.43	12.6±3.42
Ran2017	2	6	42	2	7	41		2±6	2±7
Su2016	1.8	5.51	48	1.62	5.67	48		1.8±5.51	1.62±5.67
Wang2018	0.9	4.08	26	0.72	4.42	26		0.9±4.08	0.72±4.42
Xu2013	1.44	4.26	29	0.54	6.92	27		1.44±4.26	0.54±6.92
Yang2016	5.1	17.7	38	5.9	18.4	39		5.1±17.7	5.9±18.4

## Sheet: TC
	R10+EZ			R20
Author	Mean	SD	n	Mean	SD	n
Feng2019	-28.6	30.48	34	-24.4	32.48	35	-28.6±30.48	-24.4±32.48
Joonlee2023(1)	-24.7	29.59	852	-15.1	31.36	839	-24.7±29.59	-15.1±31.36
Joonlee2023(2)	-24.4	31.67	497	-12.95	29.23	476	-24.4±31.67	-12.95±29.23
Kim2016	-39.6	19.95	203	-32.9	20	204	-39.6±19.95	-32.9±20
Kim2018	-38.92	13.47	60	-32.45	14.88	63	-38.92±13.47	-32.45±14.88
Kim2023(1)	-22.7	29.77	1010	-13.05	31.89	979	-22.7±29.77	-13.05±31.89
Kim2023(2)	-27.75	30.99	339	-15.05	30.68	335	-27.75±30.99	-15.05±30.68
Ma2015	-45	8.62	40	37.8	8.2	40	-45±8.62	37.8±8.2
Ran2017	-96	29.81	42	-81	40.63	41	-96±29.81	-81±40.63
Su2016	-56.34	20.68	48	-52.38	19.04	48	-56.34±20.68	-52.38±19.04
Wang2018	-53.82	21.85	26	-46.62	21.18	26	-53.82±21.85	-46.62±21.18
Xu2013	-18	11.26	29	-18.36	10.44	27	-18±11.26	-18.36±10.44
Yang2016	-39.2	12.8	38	-39.2	13.2	39	-39.2±12.8	-39.2±13.2

## Sheet: N-HDL
	R10+EZ			R20
Author	Mean	SD	n	Mean	SD	n
Kim2016	-54.9	24.22	203	-45.8	24.28	204	-54.9±24.22	-45.8±24.28
Kim2018	-52.85	15.64	60	-45.04	17.3	63	-52.85±15.64	-45.04±17.3
Ran2017	-98	30	42	-56	38.2	41	-98±30	-56±38.2

## Sheet: TG
	R10+EZ			R20
Author	Mean	SD	n	Mean	SD	n
Feng2019	-15.1	59.83	34	-10.9	64.95	35	-15.1±59.83	-10.9±64.95
Joonlee2023(1)	-12.35	55.94	852	-3.3	59.36	839	-12.35±55.94	-3.3±59.36
Joonlee2023(2)	-16.8	62.02	497	-3.89	64.41	476	-16.8±62.02	-3.89±64.41
Kim2016	-22.7	49.87	203	-13.4	49.99	204	-22.7±49.87	-13.4±49.99
Kim2018	-20.45	32.53	60	-19.36	32.64	63	-20.45±32.53	-19.36±32.64
Kim2023(1)	-11.8	58.72	1010	-3.55	61.17	979	-11.8±58.72	-3.55±61.17
Kim2023(2)	-18.4	56.33	339	0.46	55.87	335	-18.4±56.33	0.46±55.87
Ma2015	-28.8	7.93	40	-24.3	7.29	40	-28.8±7.93	-24.3±7.29
Ran2017	-31	36.59	42	-27	38.3	41	,-31±36.59	,-27±38.3
Su2016	-8.28	10.19	48	-7.2	9.39	48	-8.28±10.19	,-7.2±9.39
Wang2018	-21.06	8.49	26	-20.34	7.78	26	-21.06±8.49	-20.34±7.78
Xu2013	-2.88	7.15	29	-0.9	8.4	27	-2.88±7.15	-0.9±8.4
Yang2016	-24.6	30.43	38	-25.9	35.4	39	-24.6±30.43	-25.9±35.4

## Sheet:  LDL-C70mgdL
	R10+EZ		R20
Author	Event	N	Event	N
Bomlee2023	978	1349	759	1315
Joonlee2023(1)	581	852	441	839
Joonlee2023(2)	397	497	318	476
Kim2022	978	1349	759	1315
Kim2023(1)	739	1010	585	979
Kim2023(2)	239	339	173	335
Lee2023(1)	598	819	436	779
Lee2023(2)	380	530	323	536

## Sheet:  LDL-C55mgdL
	R10+EZ		R20
Author	Event	N	Event	N
Bomlee2023	563	1349	330	1315
Joonlee2023(1)	302	852	164	839
Joonlee2023(2)	261	497	166	476
Kim2023(1)	427	1010	267	979
Kim2023(2)	136	339	63	335

[truncated: 1 more sheets: overall adverse events]
